# Supplementary material for: Controlled and Local Delivery of Antibiotics by 3D Core/Shell Printed Hydrogel Scaffolds to Treat Soft Tissue Infections
Source: Pharmaceutics. 2021 Dec 14;13(12):2151. doi: 10.3390/pharmaceutics13122151 (PMC8705560; doi:10.3390/pharmaceutics13122151)
Supplement: Supplementary file 1 [file pharmaceutics-13-02151-s001.zip]

Archive with 1 entries (1 files):
- pharmaceutics-1451405-supplementary.pdf
